# Supplementary material for: Assessment of Bacterial Community Structure, Associated Functional Role, and Water Health in Full-Scale Municipal Wastewater Treatment Plants
Source: Toxics. 2024 Dec 24;13(1):3. doi: 10.3390/toxics13010003 (PMC11768911; doi:10.3390/toxics13010003)
Supplement: Supplementary file 1 [file toxics-13-00003-s001.zip]

Archive with 1 entries (1 files):
- toxics-3364462-supplementary.pdf
